# Supplementary material for: Phytochemical Screening and Antiprotozoal Effects of the Methanolic Berberis Vulgaris and Acetonic Rhus Coriaria Extracts
Source: Molecules. 2020 Jan 27;25(3):550. doi: 10.3390/molecules25030550 (PMC7037273; doi:10.3390/molecules25030550)
Supplement: Supplementary file 1 [file molecules-25-00550-s001.zip]

Archive with 3 entries (3 files):
- Supplementary figure- S1.tif
- Supplementary figures -S2.tif
- Supplementary figures.pptx
